# Supplementary material for: Procedural Safety and Device Performance of the Portico™ Valve from Experienced TAVI Centers: 30-Day Outcomes in the Multicenter CONFIDENCE Registry
Source: J Clin Med. 2022 Aug 18;11(16):4839. doi: 10.3390/jcm11164839 (PMC9409954; doi:10.3390/jcm11164839)
Supplement: Supplementary file 1 [file jcm-11-04839-s001.zip]

Archive with 1 entries (1 files):
- jcm-1794548-supplementary.pdf
